# Supplementary material for: Contextualizing critical thinking about health using digital technology in secondary schools in Kenya: a qualitative analysis
Source: Pilot Feasibility Stud. 2022 Oct 6;8:227. doi: 10.1186/s40814-022-01183-0 (PMC9535840; doi:10.1186/s40814-022-01183-0)
Supplement: Supplementary file 2 — Additional file 2. ICT survey checklist. [file 40814_2022_1183_MOESM2_ESM.xlsx]

## Sheet: Sheet1
We are assesing ICT infrastructure the school specifically owns for teaching and learning : Please fill in the questions.
School name	Sub County	Geographical location Urban/ rural	Ownership public/ private	Total student population	Average Class population	No. of Laptops	No. of desktops	No. of projectors	Internet connectivity Yes/No	No. of smart phones for schools
Total
