# Supplementary material for: Contextualizing critical thinking about health using digital technology in secondary schools in Kenya: a qualitative analysis
Source: Pilot Feasibility Stud. 2022 Oct 6;8:227. doi: 10.1186/s40814-022-01183-0 (PMC9535840; doi:10.1186/s40814-022-01183-0)
Supplement: Supplementary file 4 — Additional file 4. CERQUAL assessment of key findings for context analysis. [file 40814_2022_1183_MOESM4_ESM.xlsx]

## Sheet: Sheet1
	FINDINGS	CERQUAL ASSESSEMNT
	Demand for learning resources for teaching critical thinking about health	Methodological limitations: the extent to which there are concerns about the sampling and collection of the data that contributed evidence to an individual finding	Coherence of the finding: an assessment of how clear and compelling the fit is between the data and the finding that brings together these data	Adequacy of the data contributing to a finding: an overall determination of the degree of richness and quantity of data supporting a finding	Relevance: the extent to which the body of evidence supporting a finding is applicable to the context (perspective or population, phenomenon of interest, setting) specified in the study question	Overall CERQual assessment
	There are policy and guidelines to promote health through education.	No methdological concern regarding data source and data collection method used	There was coherence of data that support this finding in the document	There was adequate data supporting this finding	The data supporting this finding was relevant to the study objective	High
	Stakeholders recognize the importance of critical thinking about health and value of empowering learners with skills to make informed health choices.	No methdological concern regarding data source and data collection method used	There was coherence of data that support this finding across the participants	There was adequate data supporting this finding	The evidence supporting this finding was relevant to the study objective	High
	The Kenya Curriculum Reforms and Curriculum Needs Assessment Reports mention the need to include critical thinking competencies and health subjects into the curriculum.	No methdological concern regarding data source and data collection method used	There was coherence of data that support this finding in the documents	There was adequate data supporting this finding	The evidence supporting this finding was relevant to the study objective	High
	Teachers noted that IHC learning objectives are in line with the goal of critical thinking competencies as described by both the current and proposed national lower secondary school curricula.	No methdological concern regarding data source and data collection method used	There was coherence of data that support this finding across the data sources.	There was adequate data supporting this finding	The evidence supporting this finding was relevant to the study objective	High
	Curriculum link to critical thinking for health
	The review of curricula found no explicit mention of IHC Key Concepts in the lower secondary school.	No methdological concern regarding data source and data collection method used	There was coherence of data that support this finding across the documents	There was adequate data supporting this finding	The data supporting this finding was relevant to the study objective	High
	Critical thinking and health are addressed across subjects.	No methdological concern regarding data source and data collection method used	There was coherence of data that support this finding across the data sources.	There was adequate data supporting this finding	The data supporting this finding was relevant to the study objective	High
	Subjects like home science, business studies, English and mathematics have broad objectives that may implicitly link to the IHC learning objectives.	No methdological concern regarding data source and data collection method used	There was coherence of data that support this finding across the documents	There was adequate data supporting this finding	The data supporting this finding was relevant to the study objective	High
	Both current and proposed curricula include health topics that may provide an opportunity for teaching IHC Key Concepts integration.	No methdological concern regarding data source and data collection method used	There was coherence of data that support this finding across the data sources.	There was adequate data supporting this finding	The data supporting this finding was relevant to the study objective	High
	Four subjects host health topics (English, home science, mathematics and business studies) in the current curriculum.	No methdological concern regarding data source and data collection method used	There was coherence of data that support this finding across the data sources.	There was adequate data supporting this finding	The data supporting this finding was relevant to the study objective	High
	Critical thinking is taught using different approaches, including:including exposing learners to open ended questions, use of photos, songs, videos, and public speaking.	No methdological concern regarding data source and data collection method used	There was coherence of data that support this finding across the participants	There was adequate data supporting this finding	The data supporting this finding was relevant to the study objective	High
	Critical thinking is only taught to a limited extent and mentioned reasons including rigid and exam-oriented curriculum, inadequate pre-service training, lack of guidance on how critical thinking should be taught, inadequate resources, a full school schedule with no time to accommodate anything more, and fear that students will challenge teachers for not teaching it.	No methdological concern regarding data source and data collection method used	There was coherence of data that support this finding across the data sources.	There was adequate data supporting this finding	The data supporting this finding was relevant to the study objective	High
	There were no defined resources for teaching critical thinking about health.	No methdological concern regarding data source and data collection method used	There was coherence of data that support this finding across the data sources.	There was adequate data supporting this finding	The data supporting this finding was relevant to the study objective	High
	Critical thinking assessment has not been implemented in the current learning process.	No methdological concern regarding data source and data collection method used	There was coherence of data that support this finding across the data sources.	There was adequate data supporting this finding	The data supporting this finding was relevant to the study objective	High
	Conditions for introducing new learning resources
	The Kenya Institute of Curriculum Development (KICD) regulates all the material for use in schools.	No methdological concern regarding data source and data collection method used	There was coherence of data that support this finding across the participants	There was adequate data supporting this finding	The data supporting this finding was relevant to the study objective	High
	Subject teachers choose from approved list by KICD	No methdological concern regarding data source and data collection method used	There was coherence of data that support this finding across the participants	There was adequate data supporting this finding	The data supporting this finding was relevant to the study objective	High
	The current school timetable presents a challenge for introducing new content.	No methdological concern regarding data source and data collection method used	There was coherence of data that support this finding across the data sources.	There was adequate data supporting this finding	The data supporting this finding was relevant to the study objective	High
	This would likely be easier to do when the new curriculum is introduced.	No methdological concern regarding data source and data collection method used	There was coherence of data that support this finding across the participants	There was adequate data supporting this finding	The data supporting this finding was relevant to the study objective	High
	Teachers should be provided with guidance, because teachers have little or no experience teaching the IHC Key Concepts	No methdological concern regarding data source and data collection method used	There was coherence of data that support this finding across the participants	There was adequate data supporting this finding	The data supporting this finding was relevant to the study objective	High
	Availability and use of ICT for teaching and learning				The data supporting this finding was relevant to the study objective	High
	There are policies and guidelines to promote ICT in education	No methdological concern regarding data source and data collection method used	There was coherence of data that support this finding across the document	There was adequate data supporting this finding	The data supporting this finding was relevant to the study objective	High
	A majority of schools have inadequate ICT infrastructure for teaching and learning	No methdological concern regarding data source and data collection method used	There was coherence of data that support this finding across the data sources.	There was adequate data supporting this finding	The data supporting this finding was relevant to the study objective	High
	Reasons for low Internet subscription in schools to include high subscription costs, power outages, and poor network connection	No methdological concern regarding data source and data collection method used	There was coherence of data that support this finding across the data sources.	There was adequate data supporting this finding	The data supporting this finding was relevant to the study objective	High
	Teachers described using their personal phone network or computer to search for and download digital material, which they use offline for example using a projector, if available, or printing them.	No methdological concern regarding data source and data collection method used	There was coherence of data that support this finding across the particpants	There was adequate data supporting this finding	The data supporting this finding was relevant to the study objective	High
	Additional challenges that were identified include teacher’s lack of IT skills, lack of digital content, and fear of Internet misuse, such as accessing pornography or cyber bullying.	No methdological concern regarding data source and data collection method used	There was coherence of data that support this finding across the particpants	There was adequate data supporting this finding	The data supporting this finding was relevant to the study objective	High
